# Supplementary material for: Unveiling mutational dynamics in non‐small cell lung cancer patients by quantitative EGFR profiling in vesicular RNA
Source: Mol Oncol. 2021 May 20;15(9):2423–38. doi: 10.1002/1878-0261.12976 (PMC8410558; doi:10.1002/1878-0261.12976)
Supplement: Supplementary file 4 — Table S1. Patient clinical features and follow‐up. [file MOL2-15-2423-s007.xlsx]

## Sheet: Foglio1
Sample ID	Gender	Age at enrollement	Diagnosis	Histotype	Smoking status	TKI therapy first line	Radiology PD	Clinical PD	Clinical response	Survival status	Duration of TKI therapy	DoR radiology	DoR clinical	SLD baseline (mm)	SLD C3D1 (mm)	SLD progression (mm)
1	F	64.2548	NSCLC	ADK	current smoker	erlotinib	yes	yes	RP	dead	5	6	6	83	53	58
2	F	63	NSCLC	ADK	non-smoker	erlotinib	yes	no	SD	NA	14	13	NA	50	41	32
3	F	68.6932	NSCLC	ADK	former smoker	afatinib	yes	yes	RP	alive	34	31	33	51	33	47
4	M	83.4247	NSCLC	ADK	non-smoker	gefitinib	yes	yes	RP	dead	23	20	23	60	39	62
5	F	86	NSCLC	ADK	non-smoker	gefitinib	no	yes	SD	dead	11	NA	13	NA	NA	NA
6	F	49.2247	NSCLC	ADK	non-smoker	afatinib	yes	yes	RP	alive	NA	45	44	77	60	75
7	F	81	NSCLC	ADK	non-smoker	gefitinib	yes	yes	SD	dead	5	5	5	27	NA	NA
8	F	65	NSCLC	ADK	non-smoker	afatinib	yes	yes	RP	dead	6	6	6	94	78	NA
9	F	65	NSCLC	ADK	former smoker	afatinib	yes	yes	RP	dead	14	14	14	62	26	46
10	F	64	NSCLC	squ	non-smoker	afatinib	yes	yes	SD	dead	8	9	8	NA	50	75
11	F	63	NSCLC	ADK	former smoker	erlotinib	yes	yes	RP	dead	4	5	5	NA	NA	NA
12	F	62	NSCLC	ADK	non-smoker	afatinib	no	NA	SD	alive	51	63	NA	31	23	NA
13	F	74	NSCLC	ADK	non-smoker	gefitinib	no	NA	SD	alive	50	50	NA	10	8	NA
14	M	69	NSCLC	ADK	former smoker	afatinib	yes	yes	RP	dead	4	3	4	11	25	NA
15	F	51	NSCLC	ADK	non-smoker	afatinib	no	no	SD	alive	49	49	NA	37	NA	NA
16	M	68	NSCLC	ADK	current smoker	afatinib	no	yes	RP	dead	1	NA	NA	70	42	NA
17	M	37	NSCLC	ADK	non-smoker	afatinib	yes	yes	SD	dead	11	11	12	82	67	53
18	F	76	NSCLC	ADK	former smoker	erlotinib	yes	yes	RP	dead	9	9	8	50	35	69
19	M	75	NSCLC	ADK	former smoker	afatinib	yes	yes	SD	dead	12	11	14	80	43	53
20	F	85	NSCLC	ADK	non-smoker	gefitinib	NA	NA	SD	alive	40	45	NA	26	26	NA
21	M	76	NSCLC	ADK	former smoker	afatinib	yes	no	RP	dead	14	NA	NA	130	49	NA
22	M	63	NSCLC	ADK	current smoker	erlotinib	yes	yes	RP	alive	22	22	22	NA	NA	NA
23	F	78	NSCLC	ADK	non-smoker	gefitinib	no	yes	RP	dead	12	NA	13	117	86	NA
24	F	83	NSCLC	ADK	non-smoker	gefitinib	NA	NA	SD	alive	36	48	NA	49	41	NA
25	M	54	NSCLC	ADK	non-smoker	erlotinib	yes	yes	SD	dead	8	8	9	NA	64	77
26	F	70	NSCLC	ADK	non-smoker	gefitinib	yes	yes	RP	dead	5	4	5	77	58	60
27	F	70	NSCLC	ADK	current smoker	gefitinib	yes	yes	RP	dead	6	5	6	104	56	85
NA = not applicable
SD = stable disease
PR = partial response
PD = progressive disease
SLD = sum of the longest diameters
DoR = duration of response
