# Supplementary material for: Unveiling mutational dynamics in non‐small cell lung cancer patients by quantitative EGFR profiling in vesicular RNA
Source: Mol Oncol. 2021 May 20;15(9):2423–38. doi: 10.1002/1878-0261.12976 (PMC8410558; doi:10.1002/1878-0261.12976)
Supplement: Supplementary file 5 — Table S2. Patient EGFR mutation analysis and EV data. [file MOL2-15-2423-s005.xlsx]

## Sheet: tissue + ctDNA + EV mRNA
Sample ID	Tumor tissue	ctDNA qPCR	Tumor tissue	Tumor tissue	Tumor tissue	ctDNA qPCR	ctDNA qPCR	ctDNA qPCR	ctDNA ddPCR (copies/ml)	ctDNA ddPCR (copies/ml)	ctDNA ddPCR (copies/ml)	EV counts (10^10/ml)	EV-EGFR (10^10 copies/ml)	EV-EGFR (10^10 copies/ml)	EV-EGFR (10^10 copies/ml)	EV-EGFR (10^10 copies/ml)	EGFR-IP (copies/10^5 EVs)	EGFR-IP (copies/10^5 EVs)	EGFR-IP (copies/10^5 EVs)	ctDNA qPCR	ctDNA qPCR	ctDNA qPCR	ctDNA qPCR	EV counts (10^10/ml)	EV-EGFR (10^10 copies/ml)	EV-EGFR (10^10 copies/ml)	EV-EGFR (10^10 copies/ml)	EV-EGFR (10^10 copies/ml)	EGFR-IP (copies/10^5 EVs)	EGFR-IP (copies/10^5 EVs)	EGFR-IP (copies/10^5 EVs)	Tumor tissue	ctDNA qPCR	Tumor tissue	Tumor tissue	Tumor tissue	ctDNA qPCR	ctDNA qPCR	ctDNA qPCR	EV counts (10^10/ml)	EV-EGFR (10^10 copies/ml)	EV-EGFR (10^10 copies/ml)	EV-EGFR (10^10 copies/ml)	EV-EGFR (10^10 copies/ml)	EGFR-IP (copies/10^5 EVs)	EGFR-IP (copies/10^5 EVs)	EGFR-IP (copies/10^5 EVs)
	BASELINE	BASELINE	BASELINE	BASELINE	BASELINE	BASELINE	BASELINE	BASELINE	BASELINE	BASELINE	BASELINE	BASELINE	BASELINE	BASELINE	BASELINE	BASELINE	BASELINE	BASELINE	BASELINE	C3D1	C3D1	C3D1	C3D1	C3D1	C3D1	C3D1	C3D1	C3D1	C3D1	C3D1	C3D1	PROGRESSION	PROGRESSION	PROGRESSION	PROGRESSION	PROGRESSION	PROGRESSION	PROGRESSION	PROGRESSION	PROGRESSION	PROGRESSION	PROGRESSION	PROGRESSION	PROGRESSION	PROGRESSION	PROGRESSION	PROGRESSION
	Other EGFR mutations	Other EGFR mutations	E746_750 Del	L858R	T790M	E746_750 Del	L858R	T790M	E746_750 Del	L858R	T790M	EV/ml	WT	E746_750 Del	L858R	T790M	E746_750 Del	L858R	T790M	Other EGFR mutations	E746_750 Del	L858R	T790M	EV/ml	WT	E746_750 Del	L858R	T790M	E746_750 Del	L858R	T790M	Other EGFR mutations	Other EGFR mutations	E746_750 Del	L858R	T790M	E746_750 Del	L858R	T790M	EV/ml	WT	E746_750 Del	L858R	T790M	E746_750 Del	L858R	T790M
1			Ex 19: E746-A750 Del	WT	WT	Ex 19: E746-A750 Del	WT	WT	391	0	0	67.5	0.073035	6.48	0	0	6830	0	0		WT	WT	WT	3.22	0.0005152	0.33488	0.023828	0	7083	0	0			-	-	-	Ex 19: E746-A750 Del	WT	T790M	1.87	3.74e-05	0.00046376	0	0.059092	1.3	0	1211
2			Ex 19: E746-A750 Del	WT	WT	Ex 19: E746-A750 Del	WT	WT	3890	0	0	35	0.973	4.564	0.4865	0.00952	10365	19.8	0		WT	WT	WT	0.379	1.86468e-05	0.0267574	0.000472992	0	3417	0	0			Ex 19: E746-A750 Del	WT	T790M	WT	WT	T790M	1.87	5.049e-06	0.00077418	0	0.486574	1.38	0	23986
3			Ex 19: E746-A750 Del	WT	WT	Ex 19: E746-A750 Del	WT	WT	4020	0	0	47.2	0.004248	4.1064	0.0077408	1.91632	3709	12	0		WT	WT	WT	0.807	4.23675e-05	0.0537462	0	1.41064e-05	2635	0	1.75			Ex 19: E746-A750 Del	WT	T790M	WT	WT	WT	0.265	4.081e-06	0	1.0388e-05	0.006307	0	0	780
4	Ex 19: L747- S752 Del		WT	WT	WT	WT	WT	WT	574	0	0	25.6	0.0211456	2.16576	0.093184	1.98656	3397	0	58.4		WT	WT	WT	0.564	1.70892e-05	0.028764	0.000113928	0	1069	0	0			-	-	-	-	-	-	-	-	-	-	-	-	-	-
5	G719S + L833V		WT	WT	WT	WT	WT	WT	285	0	0	34.2	0.0642276	3.44052	1.9152	3.00276	6013	581	4		WT	WT	WT	0.669	3.8802e-05	0.0185982	0.000958008	0	256	0	0			-	-	-	-	-	-	-	-	-	-	-	-	-	-
6			Ex 19: E746-A750 Del	WT	WT	Ex 19: E746-A750 Del	WT	WT	25.9	0	0	39.9	0.465234	4.73214	0.222642	4.14162	8641	0	6		WT	WT	WT	0.402	2.79792e-05	0.0115776	0.000561192	0	348	0	0			-	-	-	WT	WT	WT	1.54	4.235e-05	0.000251328	0	0.0034496	0	0	32.5
7			WT	L858R	WT	WT	WT	WT	0	0	0	44.4	0.00888	1.0212	0.0214896	1.49184	7	760	0		WT	WT	WT	0.858	3.65508e-05	9.33504e-05	0.0458172	0	0	117	0			WT	L858R	-	-	-	-	-	-	-	-	-	-	-	-
8	L861Q	L861Q	WT	WT	WT	WT	WT	WT	0	0	0	80.1	0.117907	7.27308	0	4.06908	5395	0	0	L861Q	WT	WT	WT	2.9	0.000232	0.0009512	0.03915	0	2.85	3.92	0		L861Q	-	-	-	WT	WT	WT	4.09	2.454e-05	0	0	0.000140696	0	0	3.45
9		ins Ex 20	WT	L858R	WT	WT	L858R	WT	0	103200	0	54.1	0.451194	5.87526	0.0417652	2.71582	8149	0	0		WT	L858R	WT	0.838	5.7822e-05	0.000249724	0.000197768	0	2.84	0	0			-	-	-	WT	L858R	T790M	2.06	3.09e-06	0	4.2848e-05	0	0	1.04	0
10			Ex 19: E746-A750 Del	WT	WT	WT	WT	WT	0	0	0	27.9	0.99324	3.8502	0.098208	0.089838	11485	0	0		WT	WT	WT	0.986	0.000110728	0	2.3664e-05	0	0	0	0			-	-	-	WT	WT	WT	1.13	6.78e-06	0.00066896	0	2.5764e-05	0	0	0
11			Ex 19: E746-A750 Del	WT	WT	Ex 19: E746-A750 Del	WT	WT	40	0	0	67.9	0.0351722	7.17024	0	2.18638	6442	0	0		WT	WT	WT	1.1	2.937e-05	1.65e-05	0.004092	1.4344e-05	0	0	1.3			-	-	T790M	Ex 19: E746-A750 Del	WT	WT	1.15	8.97e-06	0.003473	0.0001472	0	0	0	0
12			Ex 19: E746-A750 Del	WT	WT	WT	WT	WT	37.9	0	0	49.2	1.60392	5.54976	0	3.62112	8705	0	0		-	-	-	0.901	0.000145061	0	0.00011749	0	0	0	0			-	-	-	WT	WT	WT	2.9	0.00020967	0.0043848	3.248e-05	3.654e-05	0	0	1.25
13			WT	L858R	WT	WT	WT	WT	0	0	0	28.2	0.152844	3.00048	0.0227292	0.0009588	6596	0	0		WT	WT	WT	0.734	9.3218e-06	9.8356e-06	1.86436e-05	0	0	0	0			-	-	-	WT	WT	WT	0.567	6.7473e-06	0.00054999	7.4844e-06	0.20412	0	0	0
14			WT	L858R	WT	WT	L858R	T790M	0	453	660	44.3	0.00886	0.0027466	0.613112	3.4554	0	15.9	0		-	-	T790M	0.565	3.6725e-05	0	0	0	0	0	0			WT	L858R	T790M	WT	L858R	T790M	3.31	0.00207206	0.00215812	0.00068848	0.00142992	860	0	36
15			Ex 19: E746-A750 Del	WT	WT	WT	WT	WT	0	0	0	57.7	0.01154	0.006924	0.045583	4.93912	0	0	1.27		WT	WT	WT	0.34	2.7744e-05	0	0	0.013396	0	0	2390			-	-	-	-	-	-	-	-	-	-	-	-	-	-
16	Ex 19: E746-S752>V	Ex 19: E746-S752>V	WT	WT	WT	WT	WT	WT	0	0	0	42.9	0.0087516	0.0020592	0.228228	0	0	0	0		-	-	T790M	0.401	3.19597e-05	0.00097042	5.213e-06	0.00075388	0	0	31.9			-	-	-	-	-	-	-	-	-	-	-	-	-	-
17	L858M		WT	WT	WT	WT	WT	WT	0	0	0	130	0.026	0	2.3088	0.02522	0	24.3	1.26		WT	WT	WT	3.19	0.000357918	0.294756	0.00083578	0.0132066	5500	0	93.4			-	-	T790M	WT	WT	WT	2.05	1.5375e-05	0	2.5748e-05	0.000492	0	1.22	40046
18			Ex 19: E746-A750 Del	WT	WT	Ex 19: E746-A750 Del	WT	WT	79.2	0	47.8	27	0.000378	0.000324	0	0.52542	0	0	0		WT	WT	WT	0.545	6.867e-06	0	6.213e-06	0.0001199	0	0	2.75			-	-	-	Ex 19: E746-A750 Del	WT	WT	2.83	9.1975e-05	0	0.072448	0	0	3.81	0
19			Ex 19: E746-A750 Del	WT	WT	Ex 19: E746-A750 Del	WT	WT	258	0	0	16.3	0.000163	0.0004564	0	0.110514	0	0	0		WT	WT	WT	1.82	0.00018382	0	0	0.000256256	0	0	1.28			-	-	-	WT	WT	WT	2.52	7.2576e-05	0	0	3.62376e-05	0	0	1.44
20			Ex 19: E746-A750 Del	WT	WT	-	-	-	0	0	0	46.1	0.001844	0	0.0006454	0.0070994	0	1.38	0		-	-	-	-	-	-	-	-	-	-	-			-	-	-	WT	WT	WT	1.56	2.4336e-05	0	2.1372e-05	0	0	0	0
21			WT	L858R	WT	WT	L858R	WT	0	1100	0	31.4	0.0030144	0	0	0	0	15.7	1107		WT	WT	WT	0.662	8.937e-06	0.000101683	0	0.00112408	0	0	29.8			-	-	-	-	-	-	-	-	-	-	-	-	-	-
22			Ex 19: E746-A750 Del	WT	WT	Ex 19: E746-A750 Del	WT	WT	104	0	0	59.4	0.01188	0.179388	0.0008316	0	0	0	490		WT	WT	WT	0.403	9.7123e-06	0	0.000359476	0	0	0	0			-	-	-	-	-	-	-	-	-	-	-	-	-	-
23			WT	L858R	WT	WT	L858R	WT	0	34.8	0	63.3	0.000633	0	0.0159516	0.0015192	0	53	2.49		WT	WT	WT	0.421	3.5364e-05	0	6.0624e-06	0	0	0	0			-	-	-	WT	WT	WT	0.256	3.072e-07	0	0	0.00164864	0	0	152
24			WT	L858R	WT	-	-	-	0	0	0	67.7	2.22056	0	0.0092072	0	0	0	0		-	-	-	-	-	-	-	-	-	-	-			-	-	-	-	-	-	-	-	-	-	-	-	-	-
25	L833V		WT	L858R	WT	WT	L858R	WT	19990	4640	0	37.6	0	0.0019552	0.0260944	0.262448	0	0	1.52		-	-	-	-	-	-	-	-	-	-	-			-	-	-	WT	L858R	T790M	2.01	0.00047235	0.00019095	5.025e-05	0.00130248	0	0	0
26			WT	L858R	WT	WT	L858R	WT	0	1070	0	149	0.003427	0.005066	0.101916	0.03874	2.31	0	0		-	-	-	2.21	0.00011271	2.7846e-05	0	2.78902e-05	1.27	0	0			-	-	-	WT	L858R	T790M	0.559	1.43104e-05	2.1801e-05	0	0	0	0	0
27	Ex 19: E746-T751 Del		WT	WT	WT	WT	WT	WT	549	0	0	-	-	-	-	-	-	-	-		-	-	-	1.92	0.00019776	0.0152832	2.304e-05	0.0089472	17.4	0	93.9	E746-A751 Del	E746-A751 Del	Ex 19: E746-A750 Del	WT	WT	Ex 19: E746-A751 Del	WT	WT	0.991	5.5496e-05	0.00212074	1.1892e-05	0	0	0	0
ND, not determined
WT, wild type for the specific mutation
