# Supplementary material for: Unveiling mutational dynamics in non‐small cell lung cancer patients by quantitative EGFR profiling in vesicular RNA
Source: Mol Oncol. 2021 May 20;15(9):2423–38. doi: 10.1002/1878-0261.12976 (PMC8410558; doi:10.1002/1878-0261.12976)
Supplement: Supplementary file 6 — Table S3. EGFR EV alpha count data. [file MOL2-15-2423-s003.xlsx]

## Sheet: Sheet2
NSCLC Patients	EGFR Alpha Counts
1	0
2	-86.5
3	1034
4	949
5	1348
6	969.5
7	998
8	1921.5
9	860
10	939.5
11	1005.5
12	934
13	684.5
14	900
15	877.5
16	1672.5
17	934
18	943.5
19	1989
20	908.5
21	1429
22	946
23	1268
24	981.5
25	1157
26	908.5
27	875.5
28	934.5
