# Supplementary material for: Unveiling mutational dynamics in non‐small cell lung cancer patients by quantitative EGFR profiling in vesicular RNA
Source: Mol Oncol. 2021 May 20;15(9):2423–38. doi: 10.1002/1878-0261.12976 (PMC8410558; doi:10.1002/1878-0261.12976)
Supplement: Supplementary file 7 — Table S4. EGFR primers. [file MOL2-15-2423-s004.xlsx]

## Sheet: Sheet1
EGFR Mutation	Nucleotide	Primer sequences	Product (bp)
ex.19 p.E746_A750del	c.2235_2249del	Fw - CGGTGTATAAGGGACTCTG	137
		Rv - GTCCACGCTGGCCATCAC
ex.20 p.T790M	c.2369C>T	Fw - GACAACCCCCACGTGTGC	123
		Rv - GCCAATATTGTCTTTGTGTTC
ex.21 p.L858R	c.2573T>G	Fw - CTGGCAGCCAGGAACGTA	123
		Rv - GATAGGCACTTTGCCTCCTT
